# Supplementary material for: A Bayesian Approach for Estimating the Survivor Average Causal Effect When Outcomes Are Truncated by Death in Cluster-Randomized Trials
Source: Am J Epidemiol. 2023 Feb 17;192(6):1006–15. doi: 10.1093/aje/kwad038 (PMC10236525; doi:10.1093/aje/kwad038)
Supplement: Web_Material_kwad038 [file web_material_kwad038.zip]

Archive with 1 entries (1 files):
- kwad038 Tong Web Material.pdf
